# Supplementary material for: Applications of Large Language Models in the Field of Suicide Prevention: Scoping Review
Source: J Med Internet Res. 2025 Jan 23;27:e63126. doi: 10.2196/63126 (PMC11809463; doi:10.2196/63126)
Supplement: Multimedia Appendix 3 [file jmir_v27i1e63126_app3.xlsx]

## Sheet: Data Extraction
Title	Year of publication	Lead author	Country	Journal of Publication	Journal discipline	Study funding source(s)	Industry or Grant funded	Suicide or Self-harm related study	Study area of focus	Aim of study	Social media data?	Data Source Category	Consent for Data Use Obtained from Individual Source?	Specified LLM(s)	Base LLM(s)	LLM purpose	LLM presentation (Avatar, text API, etc.) if generative application	Performance indicators	Key findings	Clinical Topic	Ethical Topic	Is the data set publicly available?	Is the code available (for download)?
Can ChatGPT Responses Boost Traditional Natural Language Processing? [43]	2023	Amin	Germany	IEEE Intelligent Systems	Computer Engineering	Not stated	Not stated	Suicide	Identification/Classification	This study examines how to prompt ChatGPT to give verbose responses that solve affective computing problems, and demonstrates this in sentiment analysis, suicide and depression detection, and big-five personality traits assessment.	Yes	Twitter, Reddit, & Other (YouTube)	No	ChatGPT (3.5-turbo-0301), RoBERTa-base.	BERT & GPT	Contextual understanding; Generative	Text API (ChatGPT)	n/a	Findings demonstrated that leveraging ChatGPT verbose responses bears novel knowledge in affective computing and probably beyond, that can aid existing NLP techniques. This study demonstrated the benefit of using verbose responses while processing them with NLP techniques as compared to parsing classification labels from the nonverbose labels. Subsequently, this provided the possibility of seamle…	No discussion presented	No discussion presented	Unknown/unstated	Unknown/unstated
Will Affective Computing Emerge From Foundation Models and General Artificial Intelligence? A First Evaluation of ChatGPT [44]	2023	Amin	Germany	IEEE Intelligent Systems	Computer Engineering	Not stated	Not stated	Suicide	Identification/Classification	The aim of this article was to systematize an evaluation framework for evaluating the performance of ChatGPT on various classification tasks to answer the question of whether it shows full emergence features of other (affective computing-related) NLP tasks.	Yes	Twitter, Reddit, & Other (YouTube)	No	ChatGPT (the version of ChatGPT released on 30 January 2023), RoBERTa.	BERT & GPT	Contextual understanding; Generative	Text API (ChatGPT)	Accuracy; Recall; Other: Recall = Unweighted average recall (UAR). Additionally, we utilize the randomized permutation test as a statistical significance test.	The RoBERTa model achieved the best performance for the personality and suicide assessment tasks, with a statistically significant improvement of accuracy over ChatGPT. However, ChatGPT was best in sentiment analysis, but only slightly better than RoBERTa. The performance of ChatGPT on the personality assessment is inferior to that of the three baselines on all of the traits. It is significantly …	No discussion presented	No discussion presented	Yes - public	Other: ChatGPT used, no code available due to private entity ownership of the model.
Suicidal Intention Detection in Tweets Using BERT-Based Transformers [45]	2022	Ananthakrishnan	India	IEEE - 2022 International Conference on Computing, Communication, and Intelligent Systems (ICCCIS).	Computer Engineering	This work was supported by the University Grants Commission, Government of India under the National Doctoral Fellowship.	Grant	Suicide	Identification/Classification	This study employs five BERT-based transformer models for the task of suicidal intention detection in tweets.	Yes	Twitter	No	BERT, DistilBERT, ALBERT, RoBERTa, & DistilRoBERTa.	BERT	Contextual understanding		Precision; Recall; F1; Other: macro and micro metrics	Results show that the RoBERTa model achieves better results than BERT, DistilBERT, ALBERT, and DistilRoBERTa for training, validation, and testing. Findings indicate that the RoBERTa model achieves the best result for the task of suicidal intention detection in Tweets.	No discussion presented	No discussion presented	Unknown/unstated	Unknown/unstated
Towards a Retrieval Augmented Generation System for Information on Suicide Prevention [46]	2023	Ascorbe	Spain	IEEE - 2023 IEEE EMBS Special Topic Conference on Data Science and Engineering in Healthcare, Medicine and Biology.	Computer Engineering	This work was partially supported by Grant PID2020-115225RB-I00 funded by MCIN/AEI/10.13039/501100011033 and the research contract OTCA230110.	Grant	Suicide	Other (Education/Training)	Using the Retrieval Augmented Generation (RAG) approach, the authors present in this work the first steps towards building a reliable question-answering system in Spanish for information on suicide prevention.	No	Other (corpus of 300 publicly available documents)	n/a	For the embedding models, BERT-based & XLM-RoBerta-based. For the language model, a Spanish model called 'Bertin' based on GPT-J architecture (note: a multilingual model called BloomZ was considered but not utilised).	BERT & GPT	Contextual understanding; Generative	Text Interface	F1; Other: BERTScore	Findings indicate that it is feasible to build a reliable question-answering system to provide information about suicide prevention. The authors highlight that the component that has a greater impact in the overall performance of the system is the language model.	Accessibility, support, enhance clinical interventions	No discussion presented	Unknown/unstated	Unknown/unstated
Social Media Images Can Predict Suicide Risk Using Interpretable Large Language-Vision Models [47]	2023	Badian	Israel	The Journal of Clinical Psychiatry	Health	A grant for data science by VATAT, the Israeli higher education council was used to partially fund the scholarships of Yael Badian and Nitay Calderon.	Grant	Suicide	Prediction	This study aimed to present an interpretable prediction model of clinically valid suicide risk from images. The hypothesis was that social media images would contain information about the aforementioned risk factors of emotions and interpersonal relationships and therefore be of value to suicide prediction.	Yes	Facebook (images)	Yes	Contrastive Language-Image Pre-training (CLIP)	CLIP	Other: Image interpretation		Precision; Recall; F1; Other: AUC, Cohen d, NPV, ECE, Specificity (is this Accuracy?)	The results of the hybrid model indicated high prediction performance that surpassed common deep learning algorithms. Further analyses supported a theory-driven hypothesis that at-risk users would have images with increased negative emotions and decreased belonginess.	Enhanced detection of suicidality (non-verbal or subtle cues),	No discussion presented	Yes - public	Unknown/unstated
A machine learning approach to identifying suicide risk among text-based crisis counseling encounters [48]	2023	Broadbent, M.	United States of America	Frontiers in Psychiatry	Health	Not stated	Not stated	Suicide	Identification/Classification	This study aimed to train and test NLP-methods (RoBERTa) on naturalistic crisis counseling data in identifying the presence of suicide risk.	No	Crisis Counseling App/hotline (SafeUT)	No	RoBERTa.	BERT	Contextual understanding		Precision; Other: ROC AUC, Specificity, Sensitivity, False negative rate, false positive rate	This study observed that NLP-based models are capable of detecting suicide risk at the conversation level on text-based crisis encounters.	Improve crisis counselling services, improve training practices, clinical assistance - implementation in parallel (co-pilot),	Bias	Other: "The datasets presented in this article are not readily available. Due to privacy and ethical concerns, the data cannot be made public. Requests to access the datasets should be directed to KA"	Unknown/unstated
Early Risk Detection of Pathological Gambling, Self-Harm and Depression Using BERT [49]	2021	Bucur	Romania	ArXiv - CLEF 2021 – Conference and Labs of the Evaluation Forum, September 21–24, 2021	Computer Engineering	Not stated	Not stated	Self-harm	Identification/Classification	One of three study aims was the early detection of signs of self-harm by applying state-of-the-art pre-trained transformer models (i.e. BERT) and scraping publicly available data from social media websites.	Yes	Reddit	No	BERT.	BERT	Contextual understanding		Precision; Recall; F1; Other: the ERDE, F latency	This study crawled the subreddit associated with self-harm behaviour to augment the existing training dataset for the detection of self-harm. In terms of early risk detection on the internet the study reported obtaining only 'reasonable results'.	No discussion presented	No discussion presented	Unknown/unstated	Unknown/unstated
From benchmark to bedside: transfer learning from social media to patient-provider text messages for suicide risk prediction [50]	2023	Burkhardt	United States of America	Journal of the American Medical Informatics Association	Health	This work was supported by the Garvey Institute for Brain Health Solutions Innovation Grant ‚ÄúInformatics-Supported Authorship for Caring Contacts (ISACC). This work was in part supported by the Military Suicide Research Consortium, an effort supported by the Office of the Assistant Secretary of Defense for Health Affairs.	Grant	Suicide	Prediction	The objectives of this study were to evaluate the utility of social media derived training data for suicide risk prediction in a clinical setting and to develop a metric of the clinical utility of automated triage of patient messages for suicide risk.	Yes	Reddit & Other (Clinical data set of text messages from prior trial)	No	Public Health Surveillance (PHS)-BERT.	BERT	Contextual understanding		Accuracy; Precision; Recall; F1; Other: AUROC, AUROC, Precision@79	Multi-stage transfer learning from social media data outperformed baseline approaches by traditional classification performance metrics. Using this approach for automated triage could reduce response times to urgent messages. This work demonstrates a pathway for leveraging publicly available social media data toward improving risk assessment, paving the way for better clinical care and improved c…	Clinical assistance tool, scaling to help more people (accessibility), leveraging technologies,	Privacy, consent, expertise, model drift	Yes - available on request from author	Unknown/unstated
Latent Suicide Risk Detection on Microblog via Suicide-Oriented Word Embeddings and Layered Attention [51]	2019	Cao	China	ArXiv	Computer Engineering	The work is supported by National Natural Science Foundation of China and Chinese Major State Basic Research Development Program.	Grant	Suicide	Identification/Classification	To achieve a new state-of-art performance on latent suicide risk detection from open normal microblogs.	Yes	Weibo (Chinese social media platform)	No	BERT.	BERT	Contextual understanding		Accuracy; F1	Authors find that without suicide-related dictionary, BERT outperforms other three word embeddings. After leveraging suicide-related dictionary, suicide-oriented word embeddings based on FastText achieves the best performance on two models. Results show there is a gap between suicide-oriented word embeddings and normal word embeddings which can verify the effectiveness of the former.	No discussion presented	No discussion presented	Unknown/unstated	Unknown/unstated
Learning Users Inner Thoughts and Emotion Changes for Social Media Based Suicide Risk Detection [52]	2023	Cao	China	IEEE Transactions on Affective Computing	Computer Engineering	The work was supported by the National Natural Science Foundation of China.	Grant	Suicide	Identification/Classification	Authors propose to (1) first learn the correlations between user's normal posts and hidden (tree hole) comments, trying to understand user's inner true thoughts and emotion changes from his/her open posts, and (2) then detect user's suicide risk upon the generated hidden thoughts.	Yes	Weibo (Chinese social media platform)	No	Pre-trained monolingual BERT model.	BERT	Contextual understanding		Accuracy; Precision; Recall; F1	BERT used only in model A of the study for the purpose of content reasoning. Model A can reason about the inner thoughts effectively. There is a clear boundary between deep learning models and feature-based models. The difference in evaluation metrics indicates that capturing user's real thoughts and emotion changes can significantly improve the detection ability of the model.	No discussion presented	No discussion presented	Unknown/unstated	Unknown/unstated
Machine Learning for Suicidal Ideation Identification on Twitter for the Portuguese Language [53]	2020	De Caravalho	Brazil	Intelligent Systems 9th Brazilian Conference, BRACIS 2020 Rio Grande, Brazil, October 20–23, 2020 Proceedings, Part I	Computer Engineering	Not stated	Not stated	Suicide	Identification/Classification	The objective was to identify suicide ideation in tweets written in Brazilian Portuguese.	Yes	Twitter	No	BERT-base-multilingual-cased, BERT-base-Portuguese-cased.	BERT	Contextual understanding		Accuracy; Precision; Recall; F1	Results suggest that BERT is effective for suicidal ideation identification, presenting high accuracy and low false-negative rates in both scenarios. The binary scenario, however, was especially important for practical solutions.	Enhanced detection of suicidality,	No discussion presented	Other: data set not stated to be available but the search terms/vocabulary used to retrieve the data set is available.	Unknown/unstated
Self-Harm Detection for Mental Health Chatbots [54]	2021	Deshpande	New Zealand	Public Health and Informatics	Health	Not stated	Not stated	Self-harm	Identification/Classification	This study aimed to identify risk of self-harm in text inputs by users which imply the users have suicidal thoughts or a tendency to harm themselves. The important role of emotion is noted and aimed to be accounted for in this study.	Yes	Twitter & Reddit	No	BERT.	BERT	Contextual understanding		Accuracy; Precision; Recall; F1	Findings indicated that the combined use of two models improved outcomes. Best results were obtained from a LSTM-RNN classifier using BERT encoding. Such a model is promising for future embedding in mental health chatbots to improve their safety through accurate detection of self-harm talk by users.	Improve MH chatbot functioning (improved services),	No discussion presented	Unknown/unstated	Unknown/unstated
Boamente: A Natural Language Processing-Based Digital Phenotyping Tool for Smart Monitoring of Suicidal Ideation [55]	2022	Diniz	Brazil	Healthcare	Health	Acknowledgements: The authors thank Fundacao de Amparo Pesquisa e ao Desenvolvimento Cientifico e Tecnolgico do Maranhao (FAPEMA) and Brazilian National Council, for their financial support. Funding: This research received no external funding	Grant	Suicide	Identification/Classification	This study aimed to develop the Boamente tool, a solution that collects textual data from users' smartphones and identifies the existence of suicidal ideation.	Yes	Twitter	No	Multilingual BERT (base), BERTimbau (base and large) - a specialized version of BERT for Brazilian Portuguese.	BERT	Contextual understanding		Accuracy; Precision; Recall; F1	BERTimbau Large outperformed other BERT models. BERTimbau Large also shows high sensitivity and specificity, suggesting low false-positive and false-negative rates.	Enhanced detection of suicidality,	Privacy,	Yes - available on request from author	Unknown/unstated
Linguistic correlates of suicidal ideation in youth at clinical high-risk for psychosis [56]	2023	Dobbs	United States of America	Schizophrenia Research	Health	Author CMC is the recipient of the NIMH funding that supported the project.	Grant	Suicide	Identification/Classification	The goal of this study was to use NLP to identify linguistic correlates of recent suicidal ideation.	Yes	Reddit	No (not for social media obtained model training data, but yes from human study participants)	BERT.	BERT	Contextual understanding			Clinical High Risk (CHR) + recent Suicidal Ideation (rSI) individuals, in open-ended qualitative interviews, had a significantly greater use of words that had semantic similarity to the word 'anger', as hypothesized, compared to both CHR + rSI and healthy individuals. Increased use of first-person singular pronouns such as 'I', had the unexpected finding that CHR + rSI individuals had significant…	Enhanced detection of suicidality (by identifying sub-threshold anger)	No discussion presented	Unknown/unstated	Unknown/unstated
LOST: A Mental Health Dataset of Low Self-esteem in Reddit Posts [57]	2023	Garg	United States of America	ArXiv	Computer Engineering	This project was partially supported by NIH R01 AG068007	Grant	Suicide	Identification/Classification	The goal of thie study was to facilitate public health surveillance and health applications via releasing mental health data annotated from social media posts and analyzing current AI models for low self-esteem detection.	Yes	Reddit	No	BERT-base-uncased, RoBERTa-base, XLNet-base-cased.	BERT, XLNet	Contextual understanding		Accuracy; Precision; Recall; F1	Irrespective of the size of the model, the BERT and RoBERTa language models consistently outperformed, highlighting the significance of attention. We observe that by adding external knowledge, autoregressive models (like XLNET) can outperform BERT/RoBERTa.	clinical assistance tool (screening or triage), enhanced detection of suicide,	Privacy,	Yes - public	Yes -public
ChatGPT for Suicide Risk Assessment on Social Media: Quantitative Evaluation of Model Performance, Potentials and Limitations [58]	2023	Ghanadian	Canada	ArXiv	Computer Engineering	Not stated	Not stated	Suicide	Identification/Classification	This paper investigates the strengths and limitations of ChatGPT as a tool for suicidal ideation assessment from social media posts.	Yes	Reddit	No	ALBERT, DistilBERT, and GPT-3.5-turbo (via Chat GPT).	BERT & GPT	Contextual understanding, Generative (Simple classification)	Text API (ChatGPT)	Accuracy; Precision; Recall; F1; Other: For ChatGPT the Inconclusiveness rate is also reported.	Findings demonstrate the potential of ChatGPT as a tool for data annotation, particularly when utilizing a simple prompt design. Results suggest that careful optimization of hyperparameters, such as temperature, is crucial for achieving optimal performance of ChatGPT. Further, while ChatGPT's performance is comparable to a fine-tuned DistillBERT, it falls considerably short compared to a fine-tun…	Cost effective,	Biases & prejudices, hallucinations, privacy, psychological harm,	Other: Yes available from previous authors	Unknown/unstated
Predicting suicide risk in real-time crisis hotline chats integrating machine learning with psychological factors: Exploring the black box [59]	2024	Grimland	Israel	Suicide & Life-Threatening Behaviour	Health	Israel Science Foundation, Grant/Award Number: 1302/01	Grant	Suicide	Prediction	This study aims to shed light on the specific psychological factors contributing to real-time predictions of suicide risk using ML techniques.	No	Crisis Counseling App/hotline (Sahar)	No	Suicide Risk BERT (SR-BERT), based on DialogBERT, a hierarchical transformer language model with performance in a wide range of discourse-related applications.	BERT	Contextual understanding		Precision; Recall; F1; Other: ROC-AUC, F2-score	Beyond the recognized importance of previous suicide attempts and deliberate self-harm as indicators of increased suicide risk, this study was able to shed light on two main theory-driven factors found as highly important for predicting suicide risk: hopelessness and thwarted belongingness. Hopelessness was found to be the most predictive factor of suicide risk in the context of crisis helpline c…	Clinical assistance tool	Black box	Yes - available on request from author	Unknown/unstated
A Transformer Based Approach To Detect Suicidal Ideation Using Pre-Trained Language Models [60]	2020	Haque	India	IEEE - International Conference on Computer and Information Technology (ICCIT), 19-21 December, 2020.	Computer Engineering	Not stated	Not stated	Suicide	Identification/Classification	Study aimed to introduce a new model to improve the performance of text classification to detect suicidal ideation in a social media post.	Yes	Reddit	No	BERT, ALBERT, RoBERTa, and XLNet.	BERT, XLNet	Contextual understanding		Accuracy; Precision; Recall; F1	RoBERTa outperforms all of the models in every metric. All LLMs significantly outperform recurrence based neural architecture (Bi-LSTM). As the RoBERTa uses a more robust and bigger pre-trained dataset than any other classification model, it gives better performance for text classification for detecting suicidal ideation.	Enhanced detection of suicidality,	No discussion presented	Unknown/unstated	Unknown/unstated
Safety of Large Language Models in Addressing Depression [61]	2023	Heston	United States of America	Cureus	Health	Authors have declared that no financial support was received from any organization for the submitted work. Authors have declared that they have no financial relationships at present or within the previous three years with any organizations that might have an interest in the submitted work.	None	Suicide	Other (Support)	This study evaluated the ability of LLMs to detect psychological risk and when recommendations for human intervention were made. Specifically, it evaluates variations in risk escalation thresholds across different ChatGPT 3.5 conversational agents when presented with escalating levels of distress, depression, and suicidality.	No	Other (none)	No	GPT3.5 (via ChatGPT).	GPT	Contextual understanding; Generative	Text API (ChatGPT)	Other: author derived descriptive statistics	This study demonstrates that existing ChatGPT conversational agents that are publicly available online and engineered to address mental health concerns frequently postpone referrals to a perilous extent when faced with escalating mental health risk scenarios. Findings suggest that LLMs may not consistently detect and address hazardous psychological states.	No discussion presented	AI advancing faster than safety measures, lack of human attributes (client-clinician relationship), unknown/untested benefits/implications	Yes - public	Yes -public
Transfer Learning for Risk Classification of Social Media Posts: Model Evaluation Study [62]	2020	Howard	Canada	Journal of Medical Internet Research (JMIR)	Health	The Centre for Addiction and Mental Health (CAMH) Specialized Computing Cluster, which is funded by the Canada Foundation for Innovation and the CAMH Research Hospital Fund, was used to perform this research. The authors thank the Nvidia Corporation for the Titan Xp GPU that was used for this research. The authors acknowledge the assistance of the American Association of Suicidology in making the…	Grant (computational resources supplied by Nvidia)	Suicide	Identification/Classification	In this paper, authors benchmarked multiple feature extraction methods on forum posts from Reachout.com by evaluating their ability to predict the urgency of moderator response.	Yes	Reddit & Reachout.com	No	DeepMoji, GPT network version 1.	GPT, Deepmoji	Contextual understanding		F1; Other: 'Macro-F1', Mantel correlations, TPOT, Auto-Sklearn,	Findings show that there are highly informative signals in the text body alone of posts from the Reachout.com forum. More specifically, this study identified a transfer learning approach as particularly useful for extracting features from raw social media text. Findings also showed that these methods can generalize to new users on a support forum, for which there would not be preceding posts to p…	No discussion presented	No discussion presented	Yes - available on request from author	Yes -public
Machine Learning with Explainability for Suicide Ideation Detection from Social Media Data [63]	2023	Islam	Australia	IEEE - 2023 10th International Conference on Behavioural and Social Computing.	Computer Engineering	We would like to acknowledge the financial support from the Australian Research Council (ARC).	Grant	Suicide	Identification/Classification	This study primarily aimed to analyze textual data, detect suicidal notes from social media, classify the data, and explain the results obtained from the classification model.	Yes	Reddit	No	BERT.	BERT	Contextual understanding		Accuracy; Precision; Recall; Other: AUC Score	BERT was outperformed by LSTM and BiLSTM ML models. BERT outperformed all other ML models tested. Incorporation of LIME & SHAP methods enhanced transparency within these classification models.	No discussion presented	No discussion presented	Yes - public	Unknown/unstated
Supervised Relation Extraction Between Suicide-Related Entities and Drugs: Development and Usability Study of an Annotated PubMed Corpus [64]	2023	Karapetian	Korea	Journal of Medical Internet Research (JMIR)	Health	This research was supported by the Basic Science Research Program through the National Research Foundation of Korea (NRF) funded by the Ministry of Education.	Grant	Suicide	Identification/Classification	This study aimed to build a corpus of drug-suicide relations containing annotated entities for drugs, suicidal adverse events, and their relations.	No	Other (Titles and Abstracts of academic articles)	No	BERT (data annotation post-processing), R-BERT (Model for relation classification; In this study, vanilla BERT, BioBERT, PubMedBERT, ClinicalBERT, and SciBERT LMs were used as the embedding layers of R-BERT).	BERT	Contextual understanding		F1	Overall, BioBERT predicted the ADE class better than the other embedding models. Even in the exception cases, BioBERT achieved near-optimal performance. After pretraining on PubMed, R-BERT provided a slightly higher relation classification performance on the corpus with BioBERT than with PubmedBERT. This tendency can be explained either by the larger pretraining vocabulary of BioBERT than that of…	No discussion presented	No discussion presented	Yes - public	Unknown/unstated
Knowledge-Infused Dynamic Embedding for Predicting the Severity of Suicidal Ideation in Social Media [65]	2022	Lee	United States of America	IEEE - 2022 International Conference on Computational Science and Computational Intelligence (CSCI).	Computer Engineering	Not stated	Not stated	Suicide	Prediction	In this work, authors examine the use of a dynamic embedding infused with emotion and polarity knowledge for a more accurate representation of depression severity and suicidal ideation.	Yes	Reddit	No	BERT.	BERT	Contextual understanding		Accuracy; Other: Area under the ROC curve (AUC)	The results show that knowledge-infused dynamic embeddings (Conducted by BERT) with bidirectional LSTMs leads to an increase in the overall AUC with improved prediction accuracy of suicidal ideations at its highest level.	Enhanced detection of suicidality,	No discussion presented	Unknown/unstated	Unknown/unstated
Suicide Risk Assessments Through the Eyes of ChatGPT-3.5 Versus ChatGPT-4: Vignette Study [66]	2023	Levkovich	Israel	JMIR Mental Health	Health	Not stated	Not stated	Suicide	Identification/Classification	THis study aimed to (1) assess the ability of ChatGPT-3.5 and ChatGPT-4 (May 24 versions) to evaluate suicidal behavior and risk factors across 2 identifiable variables‚ perceived burdensomeness and thwarted belongingness, compared to the ability of mental health professionals and to the earlier version of ChatGPT-3.5 (March 14 version) and (2) evaluate whether ChatGPT-4 (May 24 version) evaluate…	No	Other (vignette)	No	ChatGPT3.5, ChatGPT4.	GPT	Contextual understanding; Generative	Text API (ChatGPT)	Other: The data are presented as the mean (SD) scores of the first, second, and third evaluations of ChatGPT. Percentage and Z scores were used to evaluate the differences between the different ChatGPT versions‚Äô performance and the norms of the mental health professionals.	The level of risk of suicide attempts evaluated by ChatGPT-4 was similar to that of the mental health professionals in all conditions. ChatGPT-3.5 (May 24 version) provided a significantly lower assessment of the level of risk of suicide attempts than did the mental health professionals. ChatGPT-3.5 (March 14 version) also underestimated suicide attempt risk, but to a lesser extent. ChatGPT-4 eva…	clinical assistance tool (decision making tool), enhancing training and clinical procedures,	Biases, black box, privacy,	Yes - available on request from author	Unknown/unstated
XAI Transformer based Approach for Interpreting Depressed and Suicidal User Behavior on Online Social Networks [67]	2024	Malhotra	India	Cognitive Systems Research	Other: Cognitive Systems Research	Not stated	Not stated	Suicide	Identification/Classification	The key objective of this research is to demonstrate the applications of model agnostic, post hoc surrogate explainable AI (XAI) techniques for providing explainability to classification decisions of pretrained LLMs (Transformers) based mental healthcare diagnostic systems fine-tuned (or trained) to detect depressive and suicidal behavior from online social networks.	Yes	Twitter & Reddit	No	3 domain-independent pre-trained TLMs (BERT, DistilBERT, RoBERTa) and three domain-adapted pre-trained TLMs (MentalBERT, PsychBERT, PHSBERT).	BERT	Contextual understanding		Other: Outputs from LIME and SHAP analyses	Results indicate that these techniques can provide reasonable explainability for both short and long user-generated text without the need for intrinsic changes to the network. The results also show that XAI techniques can give insights about data quality and sanity issues in training datasets.	Clinical assistance tool,	No discussion presented	Other: yes publicly available by request from other researchers	Unknown/unstated
Suicide Risk Assessment with Multi-level Dual-Context Language and BERT [68]	2019	Matero	United States of America	Proceedings of the Sixth Workshop on Computational Linguistics and Clinical Psychology, 2019.	Computer Engineering	Not stated	Not stated	Suicide	Identification/Classification	This study investigates a series of dual context (treating suicide forum posts separate from other forum posts) and multi-level approaches (user-level assessments of demographics and personality as well as aggregates of message-level features) for suicide risk prediction.	Yes	Reddit	No	BERT.	BERT	Contextual understanding		Accuracy; F1	Study found dual-context models yielded significant gains and while theoretical dimensions of language related in the expected direction (more depressive and anxious language correlated with higher risk), a combination of BERT-based features and theoretical dimensions was best when building predictive models.	No discussion presented	No discussion presented	Yes - public	Unknown/unstated
Detecting Potentially Harmful and Protective Suicide-Related Content on Twitter: Machine Learning Approach [69]	2022	Metzler	Austria	Journal of Medical Internet Research (JMIR)	Health	This study was supported by Project V!brant Emotional Health grant 'Suicide Prevention media campaign Oregon'‚ to TN and a grant from the Vienna Science and Technology Fund to DG (grant VRG16-005).	Grant	Suicide	Identification/Classification	This study applies natural language processing and machine learning methods to classify large quantities of social media data according to characteristics identified as potentially harmful or beneficial in media effects research on suicide and prevention.	Yes	Twitter	No	BERT-base-uncased, XLNet.	BERT, XLNet	Contextual understanding		Accuracy; Precision; Recall; F1	All deep learning models performed very similarly and substantially better than the TF-IDF and SVM approaches. Deep learning models indicated a good ability to generalize to new tweets. In general, BERT and XLNet were better at classifying tweets that are also easier to distinguish for humans, including more homogeneous classes such as prevention and suicide cases. For these categories, BERT perf…	Enhanced detection of suicidality,	No discussion presented	Yes - public	Yes -public
Mental Health Intent Recognition for Arabic-Speaking Patients Using the Mini International Neuropsychiatric Interview (MINI) and BERT Model [70]	2022	Mezzi	Tunisia	Sensors	Other: Sensors - Science and Technology.	This research received no external funding. The authors would like to acknowledge the support of Prince Sultan University for paying the Article Processing Charges (APC) of this publication	None	Suicide	Identification/Classification	The aim of this study was to develop a mental health diagnosis application for Arabic-speaking patients that records patient responses to questions during a medical interview (e.g., 'I am desperate, and I have no hope in life'). The proposed system then provides a detailed psychological diagnosis report of the patient's condition (e.g., major depressive episode, moderate depressive episode, suici…	No	Other (model training dataset constructed by the research team)	n/a (data set for model training was constructed by the research team)	Five separate BERT models with a separate dataset for each module instead of one dataset with all the module.	BERT	Contextual understanding	3D Human Avatar videos presented to ask questions (non-AI augmented however)	Accuracy; Precision; Recall; F1; Other: FNR, FPR, AUC-ROC	This paper focused on building a psychiatric testing system using ML techniques. This system was successfully validated by its highly accurate models; it was tested on actual patients in the Tunisian Military Hospital, and it is intended to be used by the psychiatric department due to its beneficial and promising results that provide a very detailed and accurate patient report.	Clinical assistance tool, Accessibility,	No discussion presented	Unknown/unstated	Other: Yes - included in paper as appendix.
Hybrid Text Representation for Explainable Suicide Risk Identification on Social Media [71]	2022	Naseem	Australia	IEEE - Transactions on Computational Social Systems. (IEEE)	Computer Engineering	This work was supported by the Australian Research Training Program.	Grant	Suicide	Identification/Classification	This article aimed to construct a hybrid text representation method that integrates word and document-level text representations to explain suicide risk identification on social media. The proposed method is then used to determine suicide risk in social media data.	Yes	Reddit	No	BERT.	BERT	Contextual understanding		Precision; Recall; F1; Other: N.B. Graded recall, Graded precision	MLP, SVM, and RF did not perform well compared to DL-based LMs for extracting language features because of their better capacity to understand users' posts depicting their mental states and context.	Improved detection of suicide, Clinical assistance tool,	No discussion presented	Unknown/unstated	Unknown/unstated
Empirical Assessment and Detection of Suicide Related Posts in Twitter using Artificial Intelligence enabled Classification Logic [72]	2023	Ravishankar	India	IEEE - 2023 International Conference on Advances in Computing, Communication and Applied Informatics (ACCAI).	Computer Engineering	Not stated	Not stated	Suicide	Identification/Classification	This paper aimed to analyze tweets in real time to find signs of suicidal thinking or conduct.	Yes	Twitter	No	BERT.	BERT	Contextual understanding		Precision; Recall; F1	For all relevant categories, BERT and proposed model had better F1 scores than SVM; the differences were stark for some categories and negligible for others. Overall, F1-scores were quite similar across BERT and proposed model. BERT improved the accuracy of tweets in the areas of coping and prevention.	No discussion presented	No discussion presented	Unknown/unstated	Unknown/unstated
Detecting changes in help seeker conversations on a suicide prevention helpline during the COVID19 pandemic: in-depth analysis using encoder representations from transformers [73]	2022	Salmi	Netherlands	BMC Public Health	Health	This study was funded by the ZonMW COVID program.	Grant	Suicide	Identification/Classification	This study aimed to identify whether the COVID-19 pandemic is related to changes in suicide-related problems for help seekers on a suicide prevention helpline.	No	Crisis Counseling App/hotline (113 suicide prevention)	No	BERTopic - BERT model used for topic modelling.	BERT	Contextual understanding		Other: metrics on topics modeled.	The topic model found multiple changes in topic frequency in the overall help seeker population. Help seekers showed a decreased mention of topics involving distractions and plans or methods for suicide. Topics involving gratefulness for the conversation saw an increase in mention. The model also detected several changes in sub demographics of the help seekers. Among help seekers who live alone t…	Improved suicide prevention helpline services, Informed policy development.	No discussion presented	Yes - available on request from author	Unknown/unstated
Towards Emotion-and Time-Aware Classification of Tweets to Assist Human Moderation for Suicide Prevention [74]	2021	Sawhney	India	IEEE - Proceedings of the International AAAI Conference on Web and Social Media.	Computer Engineering	Dr. Nobles was supported by NIH NIDA K25 DA049944.	Grant	Suicide	Identification/Classification	This study aims to further the task of automating identification of suicidal intent on social media, specifically Twitter, by differentiating between tweets containing potentially concerning language indicative of suicidal intent versus edge cases by examining the following research questions.	Yes	Twitter & Reddit	No	BERT. RQ 1 - not used RQ 2 - BERT trained on emotion RQ 3 - BERT used as a comparison model only (but only as encoder to an attention-based RNN)	BERT	Contextual understanding		Accuracy; Precision; Recall; F1	Results suggest that there is temporal variation in general and emotional language before a clear expression of suicidal intent and consideration of this variation can greatly improve performance of automatic identification of suicidal intent.	Clinincal assistance tool (objectivity in decision making),	Privacy (opt-in v opt-out), False positives,	Unknown/unstated	Unknown/unstated
Classifying Suicide-Related Content and Emotions on Twitter Using Graph Convolutional Neural Networks [75]	2023	Schoene	United Kingdom	IEEE - Transactions on Affective Computing	Computer Engineering	"This work was supported by the Alan Turing Institute and the University of Manchester Data Science Institute."	Grant	Suicide	Identification/Classification	This study aimed to distinguish content that expresses suicidality from other types of content that refer to suicide in a humorous or informational way. Authors aimed to go beyond predicting risk of suicide or intent by focusing on annotating the contents of tweets based on previous research in psychology.	Yes	Twitter	No	ALBERT.	BERT	Contextual understanding		Precision; Recall; F1	This study focused on the validation of the author developed 'Graph Convolutional Neural Network' (GCN). It tested models across; 1) text only, 2) Linguistic Inquiry and Word Count (LIWC) Features only, and 3) Text and LIWC Features, using multiple models for comparison. Findings show the GCN with LIWC features outperforms in every experiment setting.	No discussion presented	Privacy (consent), false negatives and false positives, bias,	Yes - available on request from author	Other: Yes -public (for data preprocessing - "all preprocessing steps can be replicated by accessing the project via a public GitHub repository")
Suicidal text detection on social media for suicide prevention using deep learning models [76]	2023	Sharma	India	IEEE - TENCON 2023 - 2023 IEEE Region 10 Conference.	Computer Engineering	none stated beyond 'The authors are grateful to Indian Institute of Information Technology, Una for providing computational resources for this paper.'	None (computational resources provided by institute)	Suicide	Identification/Classification	This paper presents suicidal content detection using two deep learning architectures. The main goal of this paper was to investigate how deep learning models account for detecting suicidal text on social media	Yes	Reddit	No	DistilBERT.	BERT	Contextual understanding		Accuracy; Precision; Recall; F1	The main contribution of this work lies in enhancing the quality of suicidal content detection through fine-tuning the DistilBERT model. Results highlight the superior performance of DistilBERT compared to LSTM. The DistilBERT architecture accurately classified both non-suicide and suicide instances. The DistilBERT model that took the longer sequence length performed better than LSTM which took a…	Enhanced detection of suicidality,	No discussion presented	Yes - public	Unknown/unstated
A Novel Robotics and MEMS Artificial Intelligence based Train Safety Device [77]	2021	Sheikh	India	IEEE - 2nd International Conference on Smart Electronics and Communication (ICOSEC).	Computer Engineering	Not stated	Not stated	Suicide	Other (Means restriction)	This paper introduced a novel concept to prevent railway accidents and prevent injury to humans due to sudden impact.	No	Other (none)	n/a	ALEXA When this paper was released it is unclear what LLM existed beneath ALEXA. As of mid/late 2023 Amazon developed their own LLM under ALEXA.	ALEXA	Contextual understanding		Other: outcome based on matlab simulation software.	Results of this novel intervention development study are encouraging and it is a step ahead in preventing death on railways.	No discussion presented	No discussion presented	Other: no data set	Unknown/unstated
Framework for suicide detection from Arabic tweets using deep learning [78]	2022	Soudi	Egypt	IEEE - 32nd International Conference on Computer Theory and Applications (ICCTA).	Computer Engineering	Not stated	Not stated	Suicide	Identification/Classification	This article describes a paradigm for evaluating messages (Tweets) utilizing five steps, starting with data gathering and finishing with classification, proceeding through three more processes data annotation, data preprocessing and stemming and lemmatization.	Yes	Twitter	No	BERT-base-arabertv2.	BERT	Contextual understanding		Accuracy	Deep learning was used to predict suicide cases in advance. BERT was the best performing stand alone model. An author developed hybrid model using Bi-LSTM surpasses the performance of BERT.	No discussion presented	No discussion presented	Unknown/unstated	Unknown/unstated
Public Surveillance of Social Media for Suicide Using Advanced Deep Learning Models in Japan: Time Series Study From 2012 to 2022 [79]	2023	Wang	Japan	Journal of Medical Internet Research (JMIR)	Health	This research is supported by the Japan Society for the Promotion of Science KAKENHI research grant.	Grant	Suicide	Identification/Classification	This study aimed to corroborate whether the suicide risks identified on social media align with actual suicidal behaviors.	Yes	Twitter	No	BERT.	BERT	Contextual understanding		Precision; Recall; F1	This study contributes to a 10-year investigation of suicide risks identified through social media in Japan, via a human-in-the-loop approach and an advanced deep learning model for natural language processing and tweet classification. BERT only used for the generation of data sets via human-in-the-loop modeling. The model was trained on data that was manually scanned by human researchers.	enhanced detection of suicidality, influencing policy and suicide prevention strategies,	No discussion presented	Other: Due to the confidential concern, tweet data are not allowed to be shared with the public. Data at the aggregated level can be authorized via contact with the corresponding authors depending on research purposes. The actual suicide statistics are public available via the government website.	Unknown/unstated
An NLP approach to identify SDoH-related circumstance and suicide crisis from death investigation narratives [80]	2023	Wang	United States of America	Journal of the American Medical Informatics Association	Health	This work was supported by the National Library of Medicine (NLM) of the National Institutes of Health (NIH), National Institute on Aging (NIA) of NIH, National Institute of Allergy and Infectious Diseases (NIAID) of NIH, National Science Foundation, and the Center for Health Economics of Treatment Interventions for Substance Use Disorder, HCV, and HIV and the National Institute for Health Care M…	Grant	Suicide	Identification/Classification	This study aimed to adapt a suicide-specific Social Determinants of Health (SDoH) ontology (Suicide-SDoHO) and use natural language processing (NLP) to effectively identify individual-level SDoH-related social risks from death investigation narratives.	No	Other (National Violent Death Reporting System)	No	BERT, PubMedBERT, & BioBERT.	BERT	Contextual understanding		Precision; Recall; F1; Other: AUC	This study demonstrated the developed model's capability of accurately classifying SDoH-related circumstances and suicide crises in various granularity settings. Classifiers demonstrated a better performance on circumstances like mental health problems and intimate partner problems, while further improvements would be needed for circumstances like disaster exposure, other relationship problems, a…	No discussion presented	No discussion presented	Other: The data that support the findings of this study are available from the NVDRS Restricted Access Database (RAD) at https://www.cdc.gov/violenceprevention/datasources/nvdrs/dataaccess.html. Restrictions apply to the availability of these data. The data are available by request for users meeting certain eligibility criteria.	Unknown/unstated
Could artificial intelligence write mental health nursing care plans? [81]	2023	Woodnutt	United Kingdom	Journal of Psychiatric and Mental Health Nursing	Health	No funding was received for this paper.	None	Self-harm	Other (Generating Mental Health Care plans)	This study aimed to use artificial intelligence (ChatGPT) to create a mental health nursing care plan and evaluate the quality of the output against the authors' clinical experience and existing guidance.	No	Other (vignette)	n/a	GPT (free research preview of ChatGPT that was last updated on 23rd March 2023).	GPT	Contextual understanding; Generative	Text API (ChatGPT)	Other: ChatGPT output, evaluated against the 'NICE' guidance.	ChatGPT was able to provide a care plan that incorporated some principles of dialectical behaviour therapy, but the output had significant errors and limitations and thus there is a reasonable likelihood of harm if used in this way. This study found that the output could look reasonable to laypersons but there were significant errors and ethical issues. There are potential harms to people in care…	Clinical assistance tool (however, questions noted as to clinical accuracy in use as clinical assistance tool), policy,	Clinician distance (client-clinician relationship), hallucinations, black box,	Other: No data available (not applicable).	Other: No data available (not applicable). Chat GPT prompts used.
Development of Internet suicide message identification and the Monitoring-Tracking-Rescuing model in Taiwan [82]	2023	Wu	Taiwan	Journal of Affective Disorders	Health	This study was funded by the Ministry of Health and Welfare, Taiwan.	Grant	Suicide	Identification/Classification	This study focused on exploring behavioral, relational, and multimodal data extracted from the most common social media platforms in Taiwan and developing machine-learning models to detect users at risk.	Yes	Dcard (taiwanese social media platform)	No	BERT.	BERT	Contextual understanding		F1; Other: Exact match (EM)	Overall, human coders showed a high level of agreement with the model classification. This classifier represents a significant advancement in detecting suicide-risk messages in open-sourced social media (e.g., Dcard in Taiwan). Model accuracy for dividing the data into three categories was poorer than expected. Instead, the final suggestion for model building used a two-category mode to assess su…	enhanced detection of suicide (recommended manual validation via clinicial input)	Privacy,	Unknown/unstated	Unknown/unstated
Mental-LLM: Leveraging Large Language Models for Mental Health Prediction via Online Text Data [83]	2023	Xu	United States of America	ArXiv - Proc. ACM Interact. Mob. Wearable Ubiquitous Technol. 1, 1 (August 2023),	Computer Engineering	Not stated	Not stated	Suicide	Prediction	This paper aims to present a comprehensive evaluation of multiple LLMs on various mental health prediction tasks via online text data. Th authors conduct a broad range of experiments, covering zero-shot prompting, few-shot prompting, and instruction fine-tuning.	Yes	Reddit	No	Alpaca, Alpaca-LoRA, FLAN-T5, GPT-3.5, and GPT-4	FLAN, GPT, & Alpaca	Contextual understanding; Generative	Text API (ChatGPT)	Accuracy	This paper presents findings that cover zero-shot prompting, few-shot prompting, and instruction finetuning. The presented context enhancement strategy can robustly improve performance for all LLMs, and the mental health enhancement strategy can enhance models with a large number of trainable parameters. Meanwhile, few-shot prompting can also robustly improve model performance even by providing j…	Enhanced detection of suicide, beyond that - LLMs useful for reasoning tasks (beyond basic classification) = clinical assistance tool,	Biases (racial & gender), privacy,	Unknown/unstated	Unknown/unstated
Prediction model of social network suicide ideation by small sample [84]	2021	Yen	Taiwan	IEEE - 22nd International Conference on Information Reuse and Integration for Data Science (IRI).	Computer Engineering	"We thank the ROC Ministry of Science and Technology (MOST109-2637-E227-001) for support"	Grant	Suicide	Prediction	This study proposes a mechanism to identify suicidal actors on social media by utilizing a small sample of suicidal ideation prediction model.	Yes	PTT & Prozac (Taiwanese social media platforms)	No	BERT-base-chinese model.	BERT	Contextual understanding		Accuracy; Precision; Recall; F1	Random forest model with active learning frame work using sentiment weighting has the best performance (relative to basic classifier RF using SW, and RF with AL). Findings also confirmed that sentiment is an important factor in social media posts.	No discussion presented	No discussion presented	Unknown/unstated	Unknown/unstated
Identifying Rare Circumstances Preceding Female Firearm Suicides: Validating A Large Language Model Approach [85]	2023	Zhou	United States of America	JMIR Mental Health	Health	This work was funded by grants from the National Collaborative on Gun Violence Research (PI: Prater/ Goldstein, 2021) and the National Library of Medicine (4R00LM012868). We thank Dr Meliha Yetisgen for providing the computational resources.	Grant	Suicide	Identification/Classification	This study aimed to leverage a large language model approach to identify infrequent circumstances preceding female firearm suicide in the unstructured coroners or medical examiners and law enforcement narrative reports available in the NVDRS.	No	Other (National Violent Death Reporting System)	No	FLAN-UL2.	FLAN	Contextual understanding; Generative	Text Interface	F1	This study found that the large language model (FLAN-UL2) outperformed the SVM for 8 of the 9 infrequent circumstances preceding female firearm suicide deaths.	utility in public health research and surveillance,	Hallucination (bypassed in this study by requesting yes/no responses),	Unknown/unstated	Unknown/unstated

## Sheet: References
Amin MM, Cambria E, Schuller BW. Can ChatGPT’s responses boost traditional natural language processing?. IEEE Intell Syst 2023 Sept; 38(5):5-11
Amin MM, Cambria E, Schuller BW. Will affective computing emerge from foundation models and general artificial intelligence? A first evaluation of ChatGPT. IEEE Intell Syst 2023 Mar; 38(2):15-23
Ananthakrishnan G, Jayaraman AK, Trueman TE, Mitra SA, Murugappan A. Suicidal intention detection in tweets using BERT-based transformers. In: Proceedings of the 2022 International Conference on Computing, Communication, and Intelligent Systems. 2022. Presented at: ICCCIS '22; November 4-5, 2022; Greater Noida, India. p. 322-7
Ascorbe P, Campos MS, Domínguez C, Heras J, Terroba-Reinares AR. Towards a retrieval augmented generation system for information on suicide prevention. In: Proceedings of the 2023 IEEE EMBS Special Topic Conference on Data Science and Engineering in Healthcare, Medicine and Biology. 2023. Presented at: IEEECONF '23; December 7-9, 2023; Valletta, Malta. p. 143-4
Badian Y, Ophir Y, Tikochinski R, Calderon N, Klomek AB, Fruchter E, Reichart R. Social media images can predict suicide risk using interpretable large language-vision models. J Clin Psychiatry 2023 Nov 29; 85(1):50516
Broadbent M, Medina Grespan M, Axford K, Zhang X, Srikumar V, Kious B, Imel Z. A machine learning approach to identifying suicide risk among text-based crisis counseling encounters. Front Psychiatry 2023 Mar 23; 14:1110527
Bucur AM, Cosma A, Dinu LP. Early risk detection of pathological gambling, self-harm and depression using BERT. In: Proceedings of the 2021 Conference on Labs of the Evaluation Forum. 2021. Presented at: CLEF '21; September 21-24, 2021; Bucharest, Romania. p. 1-12
Burkhardt HA, Ding X, Kerbrat A, Comtois KA, Cohen T. From benchmark to bedside: transfer learning from social media to patient-provider text messages for suicide risk prediction. J Am Med Inform Assoc 2023 May 19; 30(6):1068-78
Cao L, Zhang H, Feng L, Wei Z, Wang X, Li N, He X. Latent suicide risk detection on microblog via suicide-oriented word embeddings and layered attention. In: Proceedings of the 2019 Conference on Empirical Methods in Natural Language Processing and the 9th International Joint Conference on Natural Language Processing. 2019. Presented at: EMNLP-IJCNLP '19; November 3-7, 2019; Hong Kong, China. p. …
Cao L, Zhang H, Wang X, Feng L. Learning users inner thoughts and emotion changes for social media based suicide risk detection. IEEE Trans Affective Comput 2023 Apr 1; 14(2):1280-96
de Carvalho VC, Giacon B, Nascimento C, Nogueira BM. Machine learning for suicidal ideation identification on twitter for the Portuguese language. In: Intelligent Systems. 2020 Oct. Presented at: BRACIS '20; October 20-23, 2020; Rio Grande, Brazil. p. 536-50
Deshpande S, Warren J. Self-harm detection for mental health chatbots. Stud Health Technol Inform 2021 May 27; 281:48-52
Diniz EJ, Fontenele JE, de Oliveira AC, Bastos VH, Teixeira S, Rabêlo RL, Calçada DB, Dos Santos RM, de Oliveira AK, Teles AS. Boamente: a natural language processing-based digital phenotyping tool for smart monitoring of suicidal ideation. Healthcare (Basel) 2022 Apr 08; 10(4):698
Dobbs MF, McGowan A, Selloni A, Bilgrami Z, Sarac C, Cotter M, Herrera SN, Cecchi GA, Goodman M, Corcoran CM, Srivastava A. Linguistic correlates of suicidal ideation in youth at clinical high-risk for psychosis. Schizophr Res 2023 Sept; 259:20-7
Garg M. Mental health analysis in social media posts: a survey. Arch Comput Methods Eng 2023 Jan 03; 30(3):1819-42
Ghanadian H, Nejadgholi I, Osman HA. ChatGPT for suicide risk assessment on social media: quantitative evaluation of model performance, potentials and limitations. arXiv. Preprint posted online June 15, 2023 2023
Grimland M, Benatov J, Yeshayahu H, Izmaylov D, Segal A, Gal K, Levi-Belz Y. Predicting suicide risk in real-time crisis hotline chats integrating machine learning with psychological factors: exploring the black box. Suicide Life Threat Behav 2024 Jun; 54(3):416-24
Haque F, Nur RU, Jahan SA, Mahmud Z, Shah FM. A transformer based approach to detect suicidal ideation using pre-trained language models. In: Proceedings of the 23rd International Conference on Computer and Information Technology. 2020. Presented at: ICCIT '20; December 19-21, 2020; Dhaka, Bangladesh. p. 1-5
Heston TF. Safety of large language models in addressing depression. Cureus 2023 Dec; 15(12):e50729
Howard D, Maslej MM, Lee J, Ritchie J, Woollard G, French L. Transfer learning for risk classification of social media posts: model evaluation study. J Med Internet Res 2020 May 13; 22(5):e15371
Islam MR, Sakib MK, Prome SA, Wang X, Ulhaq A, Sanin C. Machine learning with explainability for suicide ideation detection from social media data. In: Proceedings of the 10th International Conference on Behavioural and Social Computing. 2023. Presented at: BESC '23; October 30-November 1, 2023; Larnaca, Cyprus. p. 1-6
Karapetian K, Jeon SM, Kwon JW, Suh YK. Supervised relation extraction between suicide-related entities and drugs: development and usability study of an annotated PubMed corpus. J Med Internet Res 2023 Mar 08; 25:e41100
Lee DM, Moradi H. Knowledge-infused dynamic embedding for predicting the severity of suicidal ideation in social media. In: Proceedings of the 2022 International Conference on Computational Science and Computational Intelligence. 2022. Presented at: CSCI '22; December 14-16, 2022; Las Vegas, NV. p. 760-6
Levkovich I, Elyoseph Z. Suicide risk assessments through the eyes of ChatGPT-3.5 versus ChatGPT-4: vignette study. JMIR Ment Health 2023 Sept 20; 10:e51232
Malhotra A, Jindal R. XAI transformer based approach for interpreting depressed and suicidal user behavior on online social networks. Cogn Syst Res 2024 Mar; 84:101186
Matero M, Idnani A, Son Y, Giorgi S, Vu HH, Zamani M, Limbachiya P, Guntuku SC, Schwartz HA. Suicide risk assessment with multi-level dual-context language and BERT. In: Proceedings of the 6th Workshop on Computational Linguistics and Clinical Psychology. 2019. Presented at: CLPsych '19; June 6, 2019; Minneapolis, MN. p. 39-44
Metzler H, Baginski H, Niederkrotenthaler T, Garcia D. Detecting potentially harmful and protective suicide-related content on twitter: machine learning approach. J Med Internet Res 2022 Aug 17; 24(8):e34705
Mezzi R, Yahyaoui A, Krir MW, Boulila W, Koubaa A. Mental health intent recognition for Arabic-speaking patients using the mini international neuropsychiatric interview (MINI) and BERT model. Sensors (Basel) 2022 Jan 23; 22(3):846
Naseem U, Khushi M, Kim J, Dunn AG. Hybrid text representation for explainable suicide risk identification on social media. IEEE Trans Comput Soc Syst 2024 Aug; 11(4):4663-72
Ravishankar TN, Kumar AK, Venkatesh J, Prabhu MR, Bhargavi VS, MuthamilSelvan S. Empirical assessment and detection of suicide related posts in twitter using artificial intelligence enabled classification logic. In: Proceedings of the 2023 International Conference on Advances in Computing, Communication and Applied Informatics. 2023. Presented at: ACCAI '23; May 25-26, 2023; Chennai, India. p. 1-7
Salmi S, Mérelle S, Gilissen R, van der Mei R, Bhulai S. Detecting changes in help seeker conversations on a suicide prevention helpline during the COVID- 19 pandemic: in-depth analysis using encoder representations from transformers. BMC Public Health 2022 Mar 18; 22(1):530
Sawhney R, Joshi H, Nobles A, Shah RR. Tweet classification to assist human moderation for suicide prevention. Proc Int AAAI Conf Weblogs Soc Media 2021 Jun 04; 15:609-20
Schoene AM, Bojanić L, Nghiem MQ, Hunt IM, Ananiadou S, Schoene AM. Classifying suicide-related content and emotions on twitter using graph convolutional neural networks. IEEE Trans Affective Comput 2023 Jul 1; 14(3):1791-802
Sharma N, Karwasra P. Suicidal text detection on social media for suicide prevention using deep learning models. In: Proceedings of the TENCON 2023 - 2023 IEEE Region 10 Conference. 2023. Presented at: TENCON '23; October 31-November 3, 2023; Chiang Mai, Thailand. p. 25-30
Sheikh SA, Naidu H. A novel robotics and MEMS artificial intelligence based train safety device. In: Proceedings of the 2nd International Conference on Smart Electronics and Communication. 2021. Presented at: ICOSEC '21; October 7-9, 2021; Trichy, India. p. 1-5
Soudi RB, Zaghloul MS, Badawy OM. Framework for suicide detection from Arabic tweets using deep learning. In: Proceedings of the 32nd International Conference on Computer Theory and Applications. 2022. Presented at: ICCTA '22; December 17-19, 2022; Alexandria, Egypt. p. 96-103
Wang S, Ning H, Huang X, Xiao Y, Zhang M, Yang EF, Sadahiro Y, Liu Y, Li Z, Hu T, Fu X, Li Z, Zeng Y. Public surveillance of social media for suicide using advanced deep learning models in Japan: time series study from 2012 to 2022. J Med Internet Res 2023 Jun 02; 25:e47225
Wang S, Dang Y, Sun Z, Ding Y, Pathak J, Tao C, Xiao Y, Peng Y. An NLP approach to identify SDoH-related circumstance and suicide crisis from death investigation narratives. J Am Med Inform Assoc 2023 Jul 19; 30(8):1408-17
Woodnutt S, Allen C, Snowden J, Flynn M, Hall S, Libberton P, Purvis F. Could artificial intelligence write mental health nursing care plans?. J Psychiatr Ment Health Nurs 2024 Feb; 31(1):79-86
Wu EL, Wu CY, Lee MB, Chu KC, Huang MS. Development of Internet suicide message identification and the Monitoring-Tracking-Rescuing model in Taiwan. J Affect Disord 2023 Jan 01; 320:37-41
Xu X, Yao B, Dong Y, Gabriel S, Yu H, Hendler J, Ghassemi M, Dey AK, Wang D. Mental-LLM: leveraging large language models for mental health prediction via online text data. Proceedings of the ACM on Interactive, Mobile, Wearable and Ubiquitous Technologies 2024 Mar 06; 8(1):1-32
Yen S, Chu K, Tsai P. Prediction model of social network suicide ideation by small sample. In: Proceedings of the 22nd International Conference on Information Reuse and Integration for Data Science. 2021. Presented at: IRI '21; August 10-12, 2021; Las Vegas, NV. p. 385-389
Zhou W, Prater LC, Goldstein EV, Mooney SJ. Identifying rare circumstances preceding female firearm suicides: validating a large language model approach. JMIR Ment Health 2023 Oct 17; 10:e49359
